# Supplementary material for: Gut microbial metabolite 4-hydroxybenzeneacetic acid drives colorectal cancer progression via accumulation of immunosuppressive PMN-MDSCs
Source: J Clin Invest. 2025 Apr 3;135(11):e181243. doi: 10.1172/JCI181243 (PMC12126219; doi:10.1172/JCI181243)
Supplement: Supporting data values [file jci-135-181243-s042.xlsx]

## Sheet: Figure1E
	NC			E.coli			F.nucleatum
MIP-3α	0.933244	0.86749	1.19927	3022.66	3300.71	3256.24	1841.92	1682.15	2811.94
GRO-α	0.952084	1.00692	1.04174	6.85429	6.51568	6.11084	9.26061	11.0067	10.4285
GRO-β	1.07447	0.984597	0.940933	1.31849	1.33122	0.707489	7.77457	9.84474	9.37824
GRO-γ	0.941596	1.11099	0.947423	357.884	347.769	302.041	481.612	584.316	842.065
GM-CSF	0.855159	1.07617	1.06867	9.71627	7.13218	9.39441	5.90869	5.68243	6.46335
MIF	0.657219	1.22733	1.11545	6.12847	5.28813	4.14217	4.97459	6.8022	5.15026
MCP-1	1.04205	0.983991	0.973953	0.531572	0.644749	0.476799	17.5842	17.6093	19.5004

## Sheet: Figure1F
	NC			E.coli			F.nucleatum
MIP-3α	0.880507	1.00435	1.13177	185.559	213.896	238.939	205.306	237.053	274.343
GRO-α	0.919344	0.994972	1.08803	6.96666	7.23458	6.46286	11.0249	14.0146	14.0412
GRO-β	0.880401	1.02554	1.10774	1.83282	2.19067	2.0735	10.0223	9.04154	12.8403
GRO-γ	0.994314	1.13941	0.882667	109.674	117.224	119.169	126.917	118.876	128.925
GM-CSF	0.998721	0.824065	1.21506	0.652243	0.680363	1.00309	3.01976	4.06786	4.60373
MIF	1.08649	0.945797	0.973143	1.20502	0.876538	0.635033	5.88533	5.90356	5.22236
MCP-1	1.01257	0.883678	1.11759	1.38645	1.311	1.13166	6.00245	6.02104	5.32628

## Sheet: Figure1G
CCL20	Control					E.coili					F.nucleatum
HCT116	15.314	16.37	17.691	16.668	17.869	1305.26	1292.09	1399.96	1430.58	1397.72	833.458	811.662	853.548	889.785	837.655
SW480	14.21	18.225	15.584	17.79	18.766	282.455	295.097	301.347	320.788	336.726	361.812	340.447	374.352	351.782	356.799
CXCL3	Control					E.coili					F.nucleatum
HCT116	15.298	16.39	14.544	16.679	17.794	753.357	723.488	712.499	723.488	742.349	533.187	497.949	483.858	495.886	469.557
SW480	14.19	17.944	15.51	16.469	15.698	456.58	486.386	475.44	452.469	448.457	324.689	346.349	335.457	355.48	313.995

## Sheet: FIgure2D 
Control	E.coli	F.nucleatum
57.57	170.1	237.79
40.31	190.33	210.34
78.35	150.26	191.47
94.37	204.35	170.25
34.42	190.36	259.41

## Sheet: Fugure2F
	Inflammation					Adenoma					Atypical hyperplasia					Crypt fussion
Control	3	4	2	1	3	5	6	7	4	3	4	5	3	3	3	3	4	2	3	4
E.coli	7	6	8	5	7	8	9	8	5	8	6	6	5	8	7	5	6	7	6	7
F.nucleatum	8	9	6	6	4	7	8	7	9	9	6	9	8	7	5	6	8	9	7	8

## Sheet: Figure2H
PMN-MDSC
Control	E.coli	F.nucleatum
14.5	32.3	48.7
18.1	36.1	35.9
15.2	35.9	36.4
22.3	41.2	50.9
16.8	31.2	35.5

## Sheet: Figure2I
M-MDSC
Control	E.coli	F.nucleatum
10.3	7.2	7.7
4.3	9.1	6.8
6.5	11	14.4
8.2	14.1	14.5
11.2	13.8	13.8

## Sheet: Figure2K
Tregs
Control	E.coli	F.nucleatum
10.2	17.5	18.4
9.4	16.2	15.7
11.4	12.6	21.6
8.5	21.6	22.6
6.6	26.3	29.9

## Sheet: Figure2M
CD8+
Control	E.coli	F.nucleatum
25.9	15.6	15.4
22.9	18.6	15.9
23.1	16.7	14.8
26.8	14.1	13.9
28.8	17.2	13.1

## Sheet: Figure2O
GzmB
Control	E.coli	F.nucleatum
30.4	18.3	17.9
26.5	16.2	14.7
22.1	11.9	13.7
27.3	13.2	19.3
21.8	16.1	16.3

[truncated: 57 more sheets: Figure3A, Figure3B, Figure3C, Fgure3D, Figure3E, Figure3F, Figure3G, Figure3H, Figure3J, Figure4C, Figure4E, Figure4G, Figure4H, Figure5F, Figure5G, Figure5H, Figure5I, Figure5J, Figure5K, Figure6E …]
